# Supplementary material for: Dufulin Activates HrBP1 to Produce Antiviral Responses in Tobacco
Source: PLoS One. 2012 May 25;7(5):e37944. doi: 10.1371/journal.pone.0037944 (PMC3360678; doi:10.1371/journal.pone.0037944)
Supplement: Figure S1 — The MS spectra for protein spots with different expression. Part 1.The MS spectra for protein spots no.301. Part 2.The MS spectra for protein spots no.178. Part 3.The MS spectra for protein spots no.457. Part 4.The MS spectra for protein spots no.598. Part 5.The MS spectra for protein spots no.769. Part 6.The MS spectra for protein spots no.990. Part 7.The MS spectra for protein spots no.1015. Part 8.The MS spectra for protein spots no.1041. Part 9.The MS spectra for protein spots no.187. Part 10.The MS spectra for protein spots no.210. Part 11.The MS spectra for protein spots no.422. Part 12.The MS spectra for protein spots no.701. Part 13.The MS spectra for protein spots no.1042. Part 14.The MS spectra for protein spots no.1413-1. Part 15.The MS spectra for protein spots no.1413-2. Part 16.The MS spectra for protein spots no.6388. Part 17.The MS spectra for protein spots no.6675. Part 18.The MS spectra for protein spots no.6818. Part 19.The MS spectra for protein spots no.5942. Part 20.The MS spectra for protein spots no.6071. Part 21.The MS spectra for protein spots no.6138. Part 22.The MS spectra for protein spots no.6087. Part 23.The MS spectra for protein spots no.6095. Part 24.The MS spectra for protein spots no.6257. Part 25.The MS spectra for protein spots no.6288. Part 26.The MS spectra for protein spots no.6265. Part 27.The MS spectra for protein spots no.6287. Part 28.The MS spectra for protein spots no.6246. Part 29.The MS spectra for protein spots no.6291. Part 30.The MS spectra for protein spots no.6527. Part 31.The MS spectra for protein spots no.6563. Part 32.The MS spectra for protein spots no.6545. Part 33.The MS spectra for protein spots no.6449. Part 34.The MS spectra for protein spots no.6556. Part 35.The MS spectra for protein spots no.6395. Part 36.The MS spectra for protein spots no.6883. (ZIP) [file pone.0037944.s001.zip]

Archive with 36 entries (36 files):
- Figure S10-Part 36 (spot no. 6883).tif
- Figure S10-Part 1 (spot no. 301).tif
- Figure S10-Part 2 (spot no. 178).tif
- Figure S10-Part 3 (spot no. 457).tif
- Figure S10-Part 4 (spot no. 598).tif
- Figure S10-Part 5 (spot no. 769).tif
- Figure S10-Part 6(spot no. 990).tif
- Figure S10-Part 7 (spot no. 1015).tif
- Figure S10-Part 8 (spot no. 1041).tif
- Figure S10-Part 9 (spot no. 187).tif
- Figure S10-Part 10 (spot no. 210).tif
- Figure S10-Part 11 (spot no. 422).tif
- Figure S10-Part 12 (spot no. 701).tif
- Figure S10-Part 13 (spot no. 1042).tif
- Figure S10-Part 14 (spot no. 1413).tif
- Figure S10-Part 15 (spot no. 1413).tif
- Figure S10-Part 16 (spot no. 6388).tif
- Figure S10-Part 17 (spot no. 6675).tif
- Figure S10-Part 18 (spot no. 6818).tif
- Figure S10-Part 19 (spot no. 5942).tif
- Figure S10-Part 20 (spot no. 6071).tif
- Figure S10-Part 21 (spot no. 6138).tif
- Figure S10-Part 22 (spot no. 6087).tif
- Figure S10-Part 23 (spot no. 6095).tif
- Figure S10-Part 24 (spot no. 6257).tif
- Figure S10-Part 25 (spot no. 6288).tif
- Figure S10-Part 26 (spot no. 6265).tif
- Figure S10-Part 27 (spot no. 6287).tif
- Figure S10-Part 28 (spot no. 6246).tif
- Figure S10-Part 29 (spot no. 6291).tif
- Figure S10-Part 30 (spot no. 6527).tif
- Figure S10-Part 31 (spot no. 6563).tif
- Figure S10-Part 32 (spot no. 6545).tif
- Figure S10-Part 33 (spot no. 6449).tif
- Figure S10-Part 34 (spot no. 6556).tif
- Figure S10-Part 35 (spot no. 6395).tif
